# Supplementary material for: Liver Resection and Transplantation Following Yttrium-90 Radioembolization for Primary Malignant Liver Tumors: A 15-Year Single-Center Experience
Source: Cancers (Basel). 2023 Jan 25;15(3):733. doi: 10.3390/cancers15030733 (PMC9913597; doi:10.3390/cancers15030733)
Supplement: Supplementary file 1 [file cancers-15-00733-s001.zip]

Archive with 1 entries (1 files):
- cancers-2143126-supplementary.pdf
